# Supplementary material for: The Role of Neuregulin-1 in Steatotic and Non-Steatotic Liver Transplantation from Brain-Dead Donors
Source: Biomedicines. 2022 Apr 23;10(5):978. doi: 10.3390/biomedicines10050978 (PMC9138382; doi:10.3390/biomedicines10050978)
Supplement: Supplementary file 1 [file biomedicines-10-00978-s001.zip]

Archive with 1 entries (1 files):
- biomedicines-1640858-supplementary.pdf
